# Supplementary material for: Techno-Economic and Statistical Assessment of Agricultural Flours for Bacterial Cellulose Production by Komagataeibacter xylinus
Source: Polymers (Basel). 2026 Mar 16;18(6):721. doi: 10.3390/polym18060721 (PMC13030736; doi:10.3390/polym18060721)
Supplement: Supplementary file 1 [file polymers-18-00721-s001.zip]

Archive with 1 entries (1 files):
- polymers-4170308-supplementary.pdf
